# Supplementary material for: ﻿Dipterisshenzhenensis, a new endangered species of Dipteridaceae from Shenzhen, southern China
Source: PhytoKeys. 2021 Dec 9;186:111–20. doi: 10.3897/phytokeys.186.73739 (PMC8677712; doi:10.3897/phytokeys.186.73739)
Supplement: XML Treatment for Dipteris shenzhenensis [file phytokeys.186.73739-treatment1.xml]

<!DOCTYPE tp:taxon-treatment
  PUBLIC "-//TaxonX//DTD Taxonomic Treatment Publishing DTD v0 20100105//EN" "tax-treatment-NSO.dtd">
<tp:taxon-treatment xmlns:tp="http://www.plazi.org/taxpub"><tp:treatment-meta><kwd-group><label>Taxon classification</label><kwd>
                <named-content content-type="kingdom">Plantae</named-content>
              </kwd><kwd>
                <named-content content-type="order">Gleicheniales</named-content>
              </kwd><kwd>
                <named-content content-type="family">Dipteridaceae</named-content>
              </kwd></kwd-group><mixed-citation publication-type="journal"><person-group><name><surname>Wei</surname><given-names>Zuo-Ying</given-names></name><name><surname>Gu</surname><given-names>Yu-Feng</given-names></name><name><surname>Xia</surname><given-names>Zeng-Qiang</given-names></name><name><surname>Chen</surname><given-names>Li-Jun</given-names></name><name><surname>Wang</surname><given-names>Ting</given-names></name><name><surname>Zhang</surname><given-names>Shou-Zhou</given-names></name><name><surname>Zhao</surname><given-names>Guo-Hua</given-names></name><name><surname>Chen</surname><given-names>Jian-Bing</given-names></name><name><surname>Cao</surname><given-names>Jian-Guo</given-names></name><name><surname>Yan</surname><given-names>Yue-Hong</given-names></name></person-group><article-title>﻿<italic><tp:taxon-name><tp:taxon-name-part taxon-name-part-type="genus" reg="Dipteris">Dipteris</tp:taxon-name-part><tp:taxon-name-part taxon-name-part-type="species" reg="shenzhenensis">shenzhenensis</tp:taxon-name-part></tp:taxon-name></italic>, a new endangered species of <tp:taxon-name><tp:taxon-name-part taxon-name-part-type="family">Dipteridaceae</tp:taxon-name-part></tp:taxon-name> from Shenzhen, southern China</article-title><source>PhytoKeys</source><day>09</day><month>12</month><year>2021</year><volume>186</volume><fpage>111</fpage><lpage>120</lpage><pub-id pub-id-type="doi">10.3897/phytokeys.186.73739</pub-id></mixed-citation></tp:treatment-meta><tp:nomenclature><label>﻿</label><tp:taxon-name>
              <object-id xmlns:xlink="http://www.w3.org/1999/xlink" content-type="arpha" xlink:type="simple">6B002A23-1C5A-5A46-A072-1C65B55DD2F6</object-id>
              <tp:taxon-name-part taxon-name-part-type="genus" reg="Dipteris">Dipteris</tp:taxon-name-part>
              <tp:taxon-name-part taxon-name-part-type="species" reg="shenzhenensis">shenzhenensis</tp:taxon-name-part>
              <object-id xmlns:xlink="http://www.w3.org/1999/xlink" content-type="ipni" xlink:type="simple">urn:lsid:ipni.org:names:77234195-1</object-id>
            </tp:taxon-name><tp:taxon-authority>Y.H.Yan &amp; Z.Y.Wei</tp:taxon-authority><tp:taxon-status xmlns:xlink="http://www.w3.org/1999/xlink" xlink:type="simple">sp. nov.</tp:taxon-status><xref ref-type="fig" rid="F2">Figs 2</xref><xref ref-type="fig" rid="F3">and 3</xref></tp:nomenclature><tp:treatment-sec sec-type="diagnosis" id="SECID0EAWAE"><title>Diagnosis.</title><p>The new species is similar to <italic><tp:taxon-name><tp:taxon-name-part taxon-name-part-type="genus" reg="Dipteris">D.</tp:taxon-name-part><tp:taxon-name-part taxon-name-part-type="species" reg="chinensis">chinensis</tp:taxon-name-part></tp:taxon-name></italic>, but differs in rhizome scales being longer (6.8–8.0 mm vs. 3.74–4.00 mm), in the base and color of fronds (base with broad wings, abaxially pale vs. base without wings, abaxially green), and in stipe color (castaneous vs. stramineous to brown).</p></tp:treatment-sec><tp:treatment-sec sec-type="material" id="SECID0ERWAE"><title>Type.</title><p>China. Guangdong Province: Shenzhen City, Mt. Qiniangshan, elev. ca. 82 m, 16 August 2020, <italic>Y. H. Yan</italic> et al. <italic><ext-link xmlns:xlink="http://www.w3.org/1999/xlink" ext-link-type="gen" xlink:href="YYH15638" xlink:type="simple">YYH15638</ext-link></italic> (<bold><italic>holotype</italic></bold>: <named-content xmlns:xlink="http://www.w3.org/1999/xlink" content-type="dwc:institutional_code" xlink:type="simple">SZG</named-content>!; <bold><italic>isotype</italic></bold>: <named-content xmlns:xlink="http://www.w3.org/1999/xlink" content-type="dwc:institutional_code" xlink:type="simple">NOCC</named-content>!)</p></tp:treatment-sec><tp:treatment-sec sec-type="description" id="SECID0EJXAE"><title>Description.</title><p><bold>Plants.</bold> terrestrial on rocks, 0.5–1.0 m tall. <bold>Rhizome.</bold> long-creeping, ca. 1 cm in diam., densely scaly. <bold>Rhizome scales.</bold> spreading, dark brown to black, stiff, margin almost entire, 6.8–8.0 × 0.09–0.27 mm, lanceolate, apex long acuminate, acumen up to 2–3 mm long; <bold>Stipe.</bold> glabrous except at the very base, castaneous, 30–85 cm. <bold>Fronds.</bold> slightly funnel-shaped, divided into 2 fan-shaped fronds, each half deeply divided into 4 to 5 unequal lobes, lobes shallowly divided one or more times, with 8–10 ultimate lobes in each half of lamina, abaxially glabrous and pale; base with broad wings; venation reticulate, visible on both surfaces, prominent abaxially. <bold>Lobes.</bold> margins serrate, apices acute, 4.5–12.0 × 10.5–17.0 cm, reticulated venation network. <bold>Spores.</bold> spreading, monolete, 18.5–19.0 × 37.5–39.0 μm, glabrous.</p><fig id="F2" position="float" orientation="portrait"><object-id xmlns:xlink="http://www.w3.org/1999/xlink" content-type="doi" xlink:type="simple">10.3897/phytokeys.186.73739.figure2</object-id><object-id xmlns:xlink="http://www.w3.org/1999/xlink" content-type="arpha" xlink:type="simple">5829EA65-5D9E-5E3F-8F09-9602C9B316BA</object-id><label>Figure 2.</label><caption><p>Morphological features of <italic><tp:taxon-name><tp:taxon-name-part taxon-name-part-type="genus" reg="Dipteris">Dipteris</tp:taxon-name-part><tp:taxon-name-part taxon-name-part-type="species" reg="shenzhenensis">shenzhenensis</tp:taxon-name-part></tp:taxon-name></italic> Y.H.Yan &amp; Z.Y.Wei (A–E) and <italic><tp:taxon-name><tp:taxon-name-part taxon-name-part-type="genus" reg="Dipteris">D.</tp:taxon-name-part><tp:taxon-name-part taxon-name-part-type="species" reg="chinensis">chinensis</tp:taxon-name-part></tp:taxon-name></italic> (F–J). <bold>A</bold> fan-shaped frond of <italic><tp:taxon-name><tp:taxon-name-part taxon-name-part-type="genus" reg="Dipteris">D.</tp:taxon-name-part><tp:taxon-name-part taxon-name-part-type="species" reg="shenzhenensis">shenzhenensis</tp:taxon-name-part></tp:taxon-name></italic><bold>B</bold> the frond base with broad wing of <italic><tp:taxon-name><tp:taxon-name-part taxon-name-part-type="genus" reg="Dipteris">D.</tp:taxon-name-part><tp:taxon-name-part taxon-name-part-type="species" reg="shenzhenensis">shenzhenensis</tp:taxon-name-part></tp:taxon-name></italic><bold>C</bold> rhizome of <italic><tp:taxon-name><tp:taxon-name-part taxon-name-part-type="genus" reg="Dipteris">D.</tp:taxon-name-part><tp:taxon-name-part taxon-name-part-type="species" reg="shenzhenensis">shenzhenensis</tp:taxon-name-part></tp:taxon-name></italic><bold>D</bold> spore of <italic><tp:taxon-name><tp:taxon-name-part taxon-name-part-type="genus" reg="Dipteris">D.</tp:taxon-name-part><tp:taxon-name-part taxon-name-part-type="species" reg="shenzhenensis">shenzhenensis</tp:taxon-name-part></tp:taxon-name></italic><bold>E</bold> rhizome scale of <italic><tp:taxon-name><tp:taxon-name-part taxon-name-part-type="genus" reg="Dipteris">D.</tp:taxon-name-part><tp:taxon-name-part taxon-name-part-type="species" reg="shenzhenensis">shenzhenensis</tp:taxon-name-part></tp:taxon-name></italic><bold>F</bold> fan-shaped frond of <italic><tp:taxon-name><tp:taxon-name-part taxon-name-part-type="genus" reg="Dipteris">D.</tp:taxon-name-part><tp:taxon-name-part taxon-name-part-type="species" reg="chinensis">chinensis</tp:taxon-name-part></tp:taxon-name></italic><bold>G</bold> the frond base without wing of <italic><tp:taxon-name><tp:taxon-name-part taxon-name-part-type="genus" reg="Dipteris">D.</tp:taxon-name-part><tp:taxon-name-part taxon-name-part-type="species" reg="chinensis">chinensis</tp:taxon-name-part></tp:taxon-name></italic><bold>H</bold> rhizome of <italic><tp:taxon-name><tp:taxon-name-part taxon-name-part-type="genus" reg="Dipteris">D.</tp:taxon-name-part><tp:taxon-name-part taxon-name-part-type="species" reg="chinensis">chinensis</tp:taxon-name-part></tp:taxon-name></italic><bold>I</bold> spore of <italic><tp:taxon-name><tp:taxon-name-part taxon-name-part-type="genus" reg="Dipteris">D.</tp:taxon-name-part><tp:taxon-name-part taxon-name-part-type="species" reg="chinensis">chinensis</tp:taxon-name-part></tp:taxon-name></italic><bold>J</bold> rhizome scale of <italic><tp:taxon-name><tp:taxon-name-part taxon-name-part-type="genus" reg="Dipteris">D.</tp:taxon-name-part><tp:taxon-name-part taxon-name-part-type="species" reg="chinensis">chinensis</tp:taxon-name-part></tp:taxon-name></italic>.</p></caption><graphic xmlns:xlink="http://www.w3.org/1999/xlink" xlink:href="phytokeys-186-111-g002.jpg" position="float" orientation="portrait" xlink:type="simple" id="oo_620826.jpg"><uri content-type="original_file" xlink:type="simple">https://binary.pensoft.net/fig/620826</uri></graphic></fig></tp:treatment-sec><tp:treatment-sec sec-type="distribution" id="SECID0EC4AE"><title>Distribution and habitat.</title><p>So far only known from Shenzhen City, Guangdong Province, southern China. It is distributed in Mt. Qiniangshan, growing on rocks at elevation of 70–200 m in evergreen broad-leaf forest.</p><fig id="F3" position="float" orientation="portrait"><object-id xmlns:xlink="http://www.w3.org/1999/xlink" content-type="doi" xlink:type="simple">10.3897/phytokeys.186.73739.figure3</object-id><object-id xmlns:xlink="http://www.w3.org/1999/xlink" content-type="arpha" xlink:type="simple">329941B0-6A0D-5BF1-B866-464EBE69DD56</object-id><label>Figure 3.</label><caption><p><italic><tp:taxon-name><tp:taxon-name-part taxon-name-part-type="genus" reg="Dipteris">Dipteris</tp:taxon-name-part><tp:taxon-name-part taxon-name-part-type="species" reg="shenzhenensis">shenzhenensis</tp:taxon-name-part></tp:taxon-name></italic> Y.H.Yan &amp; Z.Y.Wei <bold>A</bold> habit <bold>B</bold> details of a lamina showing the venation and the distribution of sori <bold>C</bold> rhizome scale showing the profile and length (drawn by Zuo-Ying Wei &amp; Li-Jun Chen, based on the type material at <named-content xmlns:xlink="http://www.w3.org/1999/xlink" content-type="dwc:institutional_code" xlink:type="simple">SZG</named-content>).</p></caption><graphic xmlns:xlink="http://www.w3.org/1999/xlink" xlink:href="phytokeys-186-111-g003.jpg" position="float" orientation="portrait" xlink:type="simple" id="oo_620827.jpg"><uri content-type="original_file" xlink:type="simple">https://binary.pensoft.net/fig/620827</uri></graphic></fig></tp:treatment-sec><tp:treatment-sec sec-type="Chinese name" id="SECID0EJ5AE"><title>Chinese name.</title><p>Shen-zhen-shuang-shan-jue (深圳双扇蕨).</p><fig id="F4" position="float" orientation="portrait"><object-id xmlns:xlink="http://www.w3.org/1999/xlink" content-type="doi" xlink:type="simple">10.3897/phytokeys.186.73739.figure4</object-id><object-id xmlns:xlink="http://www.w3.org/1999/xlink" content-type="arpha" xlink:type="simple">91B9C07A-A020-555E-A662-E2B3C10F2710</object-id><label>Figure 4.</label><caption><p>The phylogenetic tree inferred by the Bayesian inference with posterior probabilities above the branches.</p></caption><graphic xmlns:xlink="http://www.w3.org/1999/xlink" xlink:href="phytokeys-186-111-g004.jpg" position="float" orientation="portrait" xlink:type="simple" id="oo_620828.jpg"><uri content-type="original_file" xlink:type="simple">https://binary.pensoft.net/fig/620828</uri></graphic></fig></tp:treatment-sec><tp:treatment-sec sec-type="etymology" id="SECID0E15AE"><title>Etymology.</title><p><italic><tp:taxon-name><tp:taxon-name-part taxon-name-part-type="genus" reg="Dipteris">Dipteris</tp:taxon-name-part><tp:taxon-name-part taxon-name-part-type="species" reg="shenzhenensis">shenzhenensis</tp:taxon-name-part></tp:taxon-name></italic> was discovered in the City of Shenzhen located in Guangdong Province, southern China. The specific epithet, therefore, is from this city name.</p></tp:treatment-sec><tp:treatment-sec sec-type="conservation status" id="SECID0EL6AE"><title>Conservation status.</title><p><italic><tp:taxon-name><tp:taxon-name-part taxon-name-part-type="genus" reg="Dipteris">Dipteris</tp:taxon-name-part><tp:taxon-name-part taxon-name-part-type="species" reg="shenzhenensis">shenzhenensis</tp:taxon-name-part></tp:taxon-name></italic> is currently found in only one location in Mt. Qiniangshan, Shenzhen City, Guangdong Province, southern China. The predicted Area of Occupancy (<abbrev xmlns:xlink="http://www.w3.org/1999/xlink" xlink:title="Area of Occupancy" id="ABBRID0E36AE" xlink:type="simple">AOO</abbrev>) for the species is no more than 5,000 m<sup>2</sup>. This species prefers to grow in low and opening mountain areas and is very likely to experience human disturbance. Over the past 20 years, the authors have observed that <italic><tp:taxon-name><tp:taxon-name-part taxon-name-part-type="genus" reg="Dipteris">D.</tp:taxon-name-part><tp:taxon-name-part taxon-name-part-type="species" reg="shenzhenensis">shenzhenensis</tp:taxon-name-part></tp:taxon-name></italic> showed signs of decline with the recovery of macrophanerophytes in Mt. Qiniangshan. Following the International Union for Conservation of Nature (<abbrev xmlns:xlink="http://www.w3.org/1999/xlink" content-type="institution" xlink:title="International Union for Conservation of Nature" id="ABBRID0EOAAG" xlink:type="simple">IUCN</abbrev>) Categories and Criteria (<xref ref-type="bibr" rid="B5">IUCN 2019</xref>), we regard the newly discovered <italic><tp:taxon-name><tp:taxon-name-part taxon-name-part-type="genus" reg="Dipteris">D.</tp:taxon-name-part><tp:taxon-name-part taxon-name-part-type="species" reg="shenzhenensis">shenzhenensis</tp:taxon-name-part></tp:taxon-name></italic> as of Critically Endangered (<abbrev xmlns:xlink="http://www.w3.org/1999/xlink" xlink:title="Critically Endangered" id="ABBRID0EBBAG" xlink:type="simple">CR</abbrev>) (B1a; B2ab).</p></tp:treatment-sec><tp:treatment-sec sec-type="material" id="SECID0EFBAG"><title>Additional specimens examined.</title><p>China. Guangdong Province, Shenzhen City, Mt. Qiniangshan, elev. ca. 90 m, 16 August 2020, <italic>Y. H. Yan</italic> et al. <italic><ext-link xmlns:xlink="http://www.w3.org/1999/xlink" ext-link-type="gen" xlink:href="YYH15637" xlink:type="simple">YYH15637</ext-link></italic> (<named-content xmlns:xlink="http://www.w3.org/1999/xlink" content-type="dwc:institutional_code" xlink:type="simple">NOCC</named-content>!); loc. cit., elev. ca. 200 m, 27 December 2003, <italic>Y. H. Yan 1937</italic> (HUST!); loc. cit., elev. ca. 150 m, 8 November 2002, <italic>Y. H. Yan 885</italic> (HUST!); loc. cit., 17 August 2002, <italic>S. Z. Zhang</italic> et al. <italic>011036-A1</italic> (<named-content xmlns:xlink="http://www.w3.org/1999/xlink" content-type="dwc:institutional_code" xlink:type="simple">SZG</named-content>, photo!); loc. cit., elev. ca. 75.38 m, 18 November 2015, <italic>L. Jiang</italic> &amp; <italic>Y. P. Chen <ext-link xmlns:xlink="http://www.w3.org/1999/xlink" ext-link-type="gen" xlink:href="JL00328" xlink:type="simple">JL00328</ext-link></italic> (KUN, photo!); loc. cit., elev. ca. 70 m, 22 February 2003, <italic>S. Z. Zhang</italic> et al. <italic>012037-A</italic> (<named-content xmlns:xlink="http://www.w3.org/1999/xlink" content-type="dwc:institutional_code" xlink:type="simple">SZG</named-content>, photo!); loc. cit., elev. ca. 70 m, 22 February 2003, <italic>S. Z. Zhang</italic> et al. <italic>012037-B</italic> (<named-content xmlns:xlink="http://www.w3.org/1999/xlink" content-type="dwc:institutional_code" xlink:type="simple">SZG</named-content>, photo!); loc. cit., 31 March 2000, <italic>F. W. Xing</italic> &amp; <italic>Y. X. Zhang 12374</italic> (IBSC, photo!). s. coll. 0685742 (IBSC, photo!)</p></tp:treatment-sec><ref-list><ref id="B5"><mixed-citation xmlns:xlink="http://www.w3.org/1999/xlink" xlink:type="simple"><institution xlink:type="simple">IUCN</institution> (<year>2019</year>) Guidelines for using the IUCN red List Categories and Criteria. Version 14. Prepared by the Standards and Petitions Subcommittee. Available from: <ext-link xlink:type="simple" ext-link-type="uri" xlink:href="http://www.iucnredlist.org/documents/">http://www.iucnredlist.org/documents/</ext-link> RedListGuidelines.pdf [accessed: 6 January 2020]</mixed-citation></ref></ref-list></tp:taxon-treatment>
